# Supplementary material for: Metabolic and Environmental Benefits of Following the Healthy and Sustainable Dietary Recommendations for the Spanish Population: The AWHS Study
Source: Nutrients. 2025 Nov 27;17(23):3725. doi: 10.3390/nu17233725 (PMC12694131; doi:10.3390/nu17233725)
Supplement: Supplementary file 1 [file nutrients-17-03725-s001.zip]

Archive with 1 entries (1 files):
- nutrients-3972201-supplementary.pdf
